# Supplementary material for: Brain Vital Signs in Elite Ice Hockey: Towards Characterizing Objective and Specific Neurophysiological Reference Values for Concussion Management
Source: Front Neurosci. 2021 Aug 5;15:670563. doi: 10.3389/fnins.2021.670563 (PMC8382572; doi:10.3389/fnins.2021.670563)
Supplement: Supplementary file 1 [file Data_Sheet_1.xlsx]

## Sheet: All Data
Group	Subject	Time	N100_amp	N100_lat	P300_amp	P300_lat	N400_amp	N400_lat	Sex	Age
A	A100	1	7.86	118	7.2	300	3.52	396	Male	18
A	A101	1	8.87	94	6.94	324	3.79	372	Male	17
A	A103	1	4.05	116	8.56	244	5.22	470	Male	17
A	A104	1	13.89	130	13.06	268	6.6	418	Male	17
A	A105	1	8.59	90	8.41	300	4.48	414	Male	17
A	A106	1	4.21	110	7.32	304	6.43	426	Male	16
A	A108	1	12.75	100	11.1	276	8.2	444	Male	16
A	A109	1	11.42	114	11.05	210			Male	17
A	A110	1	9.2	80	12.44	232			Male	17
A	A111	1	7.05	120	3.99	250			Male	17
A	A112	1	8.5	100	13.32	238	6.8	522	Male	17
A	A113	1	8.37	104	11.36	278	6.17	502	Male	17
A	A114	1	6.83	96	2.99	292			Male	17
A	A115	1	11.81	108	10.68	306	3.39	434	Male	17
A	A116	1	2.38	108	7.07	340	6.93	422	Male	17
A	A117	1	8.87	104	18.99	260	7.08	434	Male	16
A	A118	1	13.67	100	9.88	278	8.16	422	Male	17
A	A120	1	14.59	102	15.19	264	6.76	318	Male	17
A	A122	1	7.4	94	7.38	334			Male	17
A	A123	1	4.627	82	5.611	252	8.14	408	Male	16
A	A124	1	5.37	128	5.0677	222	5.93	380	Male	17
A	A125	1	8.54	118	3.59	310	6.78	492	Male	17
A	A126	1	9.72	96	8.43	280	5.65	488	Male	16
A	A127	1	4.08	118	4.33	194			Male	17
A	A129	1	10.08	94	10.5	302			Male	16
A	A130	1	11.39	130	13.83	216			Male	17
A	A131	1	5.78	128	3.82	354			Male	16
A	A132	1	9.88	106	7.16	240			Male	16
A	A133	1	11.42	106	5.96	252	6.64	470	Male	15
A	A134	1	9.75	108	8.41	306	4.76	436	Male	15
A	A135	1	7.25	98	6.94	284	0.43	514	Male	16
A	A136	1	11.77	102	13.28	254	5.8	478	Male	16
A	A137	1	16.27	104	15.25	296	9.17	420	Male	16
A	A138	1	10.06	94	4.92	322			Male	16
A	A139	1	7.61	128	3.43	334			Male	15
A	A140	1	7.19	102	10.92	302	4.44	412	Male	16
A	A141	1	9.47	150	10.07	262	4.37	392	Male	16
A	A142	1	5.54	106	13.6	280			Male	16
A	A143	1	15.42	100	15.18	298			Male	16
A	A144	1	11.96	122	14.79	334	8.2	366	Male	16
A	A145	1	12.15	114	9.18	292	6.98	464	Male	16
A	A146	1	12.81	102	4.95	328	7.18	418	Male	15
A	A147	1	9.44	142	7.95	308	4.07	390	Male	16
A	A149	1	11.79	88	5.34	304	8.31	420	Male	15
A	A150	1	7.97	102	8.72	310	5.18	494	Male	15
A	A151	1	6.24	96	8.19	258	3.48	516	Male	16
A	A152	1	7.98	114	16.65	170	2.29	562	Male	15
A	A153	1	6.95	116	8.59	288	7.23	434	Male	16
A	A154	1	18.23	112	13.09	256	7.42	356	Male	15
A	A155	1	5.94	136	3.2	286	7.56	390	Male	15
A	A156	1	17.28	146	17.9	256	14.22	596	Male	16
A	A157	1	12.7	116	19.72	262	10.3	364	Male	16
A	A100	2	9.51	138	10.13	318	5.23	378	Male	18
A	A101	2	12.97	104	13.11	310	3.07	456	Male	17
A	A103	2	7.78	108	11.62	298	3.63	398	Male	17
A	A104	2	11.74	128	15.7	254	3.89	412	Male	17
A	A105	2	3.83	104	10.21	286	5.53	436	Male	17
A	A106	2	6.72	116	3.16	230	5.4	422	Male	16
A	A108	2	10.21	106	7.27	384	5.21	428	Male	16
A	A109	2	4.17	118	9.66	214			Male	17
A	A110	2	5.76	76	6.13	326			Male	17
A	A111	2	4.04	100	3.73	316			Male	17
A	A112	2	6.67	102	14.17	276	4.83	498	Male	17
A	A113	2	11.98	96	16.52	266	4.05	488	Male	17
A	A114	2	8.79	106	10.47	292			Male	17
A	A115	2	15.16	102	12.5	296	8.22	442	Male	17
A	A116	2	6.14	110	12.28	312	4.06	380	Male	17
A	A117	2	9.23	102	16.16	250	6.93	440	Male	16
A	A118	2	15.31	106	11.78	270	4.82	442	Male	17
A	A120	2							Male	17
A	A122	2	8.35	72	4.9	310			Male	17
A	A123	2							Male	16
A	A124	2	3.97	104	5.5039	196	5.49	422	Male	17
A	A125	2	7.72	118	10.31	330	2.85	506	Male	17
A	A126	2	7.63	90	17.23	264	5.94	470	Male	16
A	A127	2	4.6	116	7.44	198			Male	17
A	A129	2	6.75	88	7.87	328			Male	16
A	A130	2	8.74	126	6.72	262			Male	17
A	A131	2	5.53	120	3.4	324			Male	16
A	A132	2	7.31	106	7.1	280			Male	16
A	A133	2	9.26	116	9.15	232	5.74	438	Male	15
A	A134	2	13.37	102	10.07	342	7.49	356	Male	15
A	A135	2	7.78	108	4.17	298	2.02	484	Male	16
A	A136	2	10.14	122	11.35	242	4.96	504	Male	16
A	A137	2	9.16	106	11.12	304	3.78	378	Male	16
A	A138	2	5.64	94	5.82	298			Male	16
A	A139	2	7.63	124	5.22	364			Male	15
A	A140	2	13.33	112	13.1	316	4.63	466	Male	16
A	A141	2							Male	16
A	A142	2	6.21	120	12.01	282			Male	16
A	A143	2							Male	16
A	A144	2							Male	16
A	A145	2	5.05	102	9.09	224	4.91	472	Male	16
A	A146	2	10.19	126	17.21	298	7.75	330	Male	15
A	A147	2	10.34	136	5.58	324	3.06	424	Male	16
A	A149	2							Male	15
A	A150	2	6.34	104	2.26	264	3.4	454	Male	15
A	A151	2	10.15	102	12.06	314	4.15	490	Male	16
A	A152	2	8.88	124	13.54	178	4.17	474	Male	15
A	A153	2	8.01	138	7.96	292	5.32	466	Male	16
A	A154	2	16.39	104	9.72	254	7.57	338	Male	15
A	A155	2	6.71	112	2.19	258	6.58	472	Male	15
A	A156	2	18.27	136	28.85	232	6.52	580	Male	16
A	A157	2	8.67	112	17.89	246	7.24	388	Male	16
B	B001	1	3.63	76	7.65	240	3.1	506	Male	32
B	B002	1	6.98	110	8.76	246	6.39	416	Female	29
B	B003	1	8.5	110	5.33	258	5.75	574	Male	33
B	B004	1	15.26	110	8.49	328	4.53	458	Female	24
B	B005	1	8.26	98	11.27	274	4.23	476	Male	43
B	B006	1	9.14	108	6.84	316	2.84	444	Male	46
B	B007	1	9.26	110	11.72	332	4.19	436	Female	60
B	B008	1	9.61	112	8.81	320	4.27	348	Female	58
B	B009	1	15.11	104	13.33	300	3.5	456	Female	25
B	B010	1	12.2	96	9.49	260	3.43	464	Male	54
B	B011	1	11.25	108	19.07	234	5.58	592	Female	27
B	B012	1	16.123	150	12.89	282	4.77	446	Female	24
B	B013	1	6.27	114	6.26	322	4.68	470	Male	26
B	B014	1	6.19	96	9.2	278	3.49	462	Female	32
B	B015	1	0.59	74	9.17	192	6.63	468	Male	40
B	B016	1	9.22	98	11.26	246	4.44	488	Female	32
B	B017	1	11.94	98	16.2	302	1.93	362	Male	43
B	B018	1	17.18	118	10.89	270	9.15	356	Female	26
B	B019	1	2.76	108	2.78	218	3.58	508	Male	22
B	B020	1	14.94	116	9.6	302	3.34	426	Female	51
B	B021	1	9.63	102	10.48	262	5.06	446	Female	29
B	B022	1	14.13	106	10.3	264	6.29	532	Female	63
B	B023	1			12.74	300	3.65	374	Female	22
B	B024	1	15.35	102	10.75	242	5.67	398	Male	44
B	B025	1	11.82	102	17.7	298	7.78	348	Female	21
B	B026	1	18.73	98	13.37	226	4.24	508	Male	55
B	B027	1	6.13	98	4.99	222	5.7	452	Male	58
B	B028	1	4.75	98	5.84	182	4.92	328	Male	26
B	B029	1	7.69	106	11.19	300	4.39	442	Female	50
B	B030	1	11.76	104	6.98	174	5.1	548	Female	59
B	B031	1	4.3	100	9.73	170	3.22	542	Male	36
B	B032	1	16.71	126	17.41	276	6.27	516	Male	34
B	B033	1	7.31	112	6.86	248	4.93	478	Female	56
B	B034	1	12.83	94	15.47	314	7.45	348	Female	58
B	B035	1	5.78	104	7.08	318	5.2	352	Male	51
B	B036	1	11.96	84	10.48	282	3.53	454	Female	50
B	B037	1	8.09	100	9.13	172	5.9	458	Male	36
B	B038	1	4.82	86	8.5	322	3.7	538	Male	39
B	B039	1	6.29	98	5.74	306	6.1	470	Male	18
B	B040	1	7.82	120	6.58	212	3.98	516	Male	30
B	B041	1	12.93	98	16.35	294	6.43	360	Female	63
B	B042	1	3.9	84	6.74	332	6.65	542	Male	30
B	B043	1	8.17	104	3.89	194	2.48	524	Female	56
B	B044	1	9.28	92	3.92	312	4.02	524	Female	49
B	B045	1	9.96	108	6.23	250	5.81	350	Male	55
B	B046	1	16.35	102	17.66	278	8.77	422	Female	27
B	B047	1	17.78	102	15.13	284	4.51	484	Female	32
B	B048	1	19.15	94	12.2	276	6.87	554	Female	83
B	B049	1	12.99	104	17.2	314	8	346	Female	59
B	B050	1	7.69	92	3.99	356	2.84	516	Male	28
B	B051	1	11.98	104	13.42	234	3.41	538	Female	30
B	B052	1	12.76	104	5.68	380	4.34	438	Female	59
B	B053	1	14.25	104	10.18	286	3.03	406	Male	60
B	B054	1	14.88	96	24.27	274	5.5	504	Female	41
B	B055	1	10.79	100	11.67	310	4.53	568	Male	65
B	B056	1	6.57	104	7.28	292	3.35	594	Male	65
B	B057	1	4.05	100	5.31	344	7.99	548	Female	61
B	B058	1	13.02	112	9.08	262	3.19	542	Male	40
B	B059	1	7.9	120	9.71	272	3.89	480	Female	57
B	B060	1	4.44	100	11.11	288	4.92	466	Female	18
B	B061	1	12.22	106	18.37	288	3.09	382	Male	32
B	B062	1	15.03	114	13.85	338	13.56	366	Female	10
B	B063	1	6.35	114	7.44	290	5.84	412	Male	54
B	B064	1	14.55	98	16.55	276	2.72	552	Male	29
B	B065	1	5.05	134	6.17	340	3.55	490	Male	63
B	B066	1	12.83	90	8.14	266	2.23	538	Female	68
B	B067	1	10.01	104	6.76	448	3.55	496	Male	58
B	B068	1	8.65	134	6.6	256	3.44	610	Male	58
B	B069	1	12.01	90	16.38	252	4.86	544	Female	26
B	B070	1	12.58	102	4.2	162	2.13	594	Female	51
B	B071	1	9.04	98	18.71	186	4.77	506	Female	37
B	B072	1	8.04	102	20.17	254	8.94	402	Female	26
B	B073	1	9.42	90	5.42	336	3.15	550	Male	52
B	B074	1	7.83	86	10.66	244	5.66	476	Male	31
B	B075	1	6.74	94	3.63	270	3.43	370	Female	56
B	B076	1	4.64	96	6.77	288	3.24	382	Female	54
B	B077	1	17.32	104	13.75	266	4.43	574	Male	36
B	B078	1	13.99	112	12.69	272	6.19	428	Female	25
B	B079	1	8.49	98	10.13	278	4.27	524	Female	41
B	B080	1	13.18	126	11.63	308	4.79	494	Female	24
B	B081	1	9.77	116	6.51	250	4.14	398	Male	24
B	B082	1	10.09	96	5.94	338	4.01	494	Female	41
B	B083	1	16.85	94	18.7	224	8.91	386	Male	41
B	B084	1	10.81	94	8.95	314	4.28	406	Female	51
B	B085	1	19.9	92	21.37	284	8.04	336	Female	44
B	B086	1	8.89	122	7.45	342	7.43	462	Female	13
B	B087	1	0.13	84	0.25	206	1.16	570	Male	10
B	B088	1	10.37	96	7.3	308	4.79	382	Female	22
B	B089	1	13.4	104	19.39	254	2.47	492	Female	29
B	B090	1	6.65	108	6.09	182	2.88	500	Male	67
B	B091	1	5.81	122	7.73	308	3.93	458	Female	51
B	B092	1	9.35	104	8.93	338	3.71	460	Female	77
B	B093	1	4.11	108	3.57	176	2.18	426	Male	70
B	B094	1	6.86	108	8.91	348	3.94	502	Male	23
B	B095	1	9.87	98	8.09	176	3.42	428	Male	80
B	B096	1	3.74	80	8.81	320	4.34	474	Female	22
B	B097	1	4.94	108	7.19	358	5.73	432	Male	18
B	B098	1	6.23	100	10.31	316	4.22	528	Male	25
B	B099	1	14.07	98	12.27	220	4.97	438	Male	50
B	B100	1	10.07	106	7.46	344	8.22	476	Female	16
B	B101	1	11.25	100	11.63	234	7.61	452	Male	17
B	B102	1	7.25	112	9.57	266	8.52	324	Female	15
B	B103	1	13.39	104	12.1	380	18.59	422	Male	12
B	B104	1	10.56	94	14.51	288	4.24	472	Male	25
B	B105	1	9.43	104	12.62	316	8.89	338	Female	20
B	B106	1	2.78	118	10.82	320	4.8	426	Male	22
B	B107	1	8.91	114	9.97	298	4.84	418	Male	20
B	B108	1	7.6	104	11.4	274	4.02	508	Male	24
B	B109	1	14.84	104	15.25	326	4.8	418	Male	27
B	B110	1	6.5	108	6.7	192	4.08	456	Male	21
B	B111	1	6.99	110	8.14	264	4.43	422	Male	24
B	B112	1	10.57	106	10.95	352	4.69	284	Male	41
B	B113	1	5.48	102	12.71	316	4.93	350	Male	39
B	B114	1	11.68	88	11.14	260	5.89	430	Female	31
B	B115	1	11.48	106	11.64	308	5.01	398	Female	49
B	B116	1	9.83	96	10.58	290	3.3	468	Male	43
B	B117	1	17.87	114	17.34	282	6.22	422	Female	35
B	B118	1	8.89	102	13.27	326	6.85	478	Female	34
B	B119	1	9.26	94	13.02	278	6.66	376	Female	40
B	B120	1	11.85	86	9.55	330	11.01	482	Male	8
B	B121	1	10.21	100	9.56	244	3.68	372	Female	46
B	B122	1	13.59	120	14.24	350	6.35	510	Female	41
B	B123	1	7.49	96	7.8	364	5.62	430	Female	57
B	B124	1	8.13	106	6.91	346	2.95	406	Male	61
B	B125	1	2.46	100	4.44	310	3.99	428	Male	59
B	B126	1	14.54	114	16.53	290	6.21	450	Female	26
B	B127	1	14.21	112	11.48	302	6.56	500	Male	60
B	B128	1	0.54	86	1.21	382	0.94	354	Female	39
B	B129	1	6.49	98	5.96	220	6.26	458	Female	61
B	B130	1	18.65	96	8.09	280	2.23	352	Male	39
B	B131	1	7.42	96	6.55	204	4.17	374	Male	60
B	B132	1	11.75	98	5.79	254	2.6	564	Male	65
B	B133	1	19.77	96	9.43	292	6.58	458	Female	59
B	B134	1	11.59	98	6.9	278	2.85	442	Male	57
B	B135	1	5.21	106	6.54	330	2.63	502	Male	62
